# Supplementary material for: Mining and analysis of adverse event signals of isotretinoin based on the real-world data of FAERS database
Source: Front Med (Lausanne). 2025 Oct 1;12:1559972. doi: 10.3389/fmed.2025.1559972 (PMC12521089; doi:10.3389/fmed.2025.1559972)
Supplement: SUPPLEMENTARY TABLE 1 — Integrated 2×2 table, formulas, and thresholds for four analytical methods. [file Table_1.xlsx]

## Sheet: Sheet1
2x2 table
	Target adverse drug event	Other adverse drug events	Total
Target drug	a	b	a+b
Non-target drug	c	d	c+d
Total	a+c	b+d	a+b+c+d
Formulas and thresholds for four types of analysis methods
method	Formula			threshold
ROR	ROR=ad/bc			a≥3 and a lower 95% CI limit of >1 indicates that a signal is generated
	95%CI=eln(ROR)±1.96(1/a+1/b+1/c+1/d)^0.5
PRR	PRR=(a(c+d))/(c(a+b))			a≥3 and a lower 95% CI limit of >2 indicates that a signal is generated
MGPS	EBGM=(a(a+b+c+d))/((a+c)(a+b))			EBGM05>2, a>0 prompts to generate a signal
	95%CI=eln(EBGM)±1.96(1/a+1/b+1/c+1/d)^0.5
BCPNN	IC = log2(a*(a+b+c+d)/(a+b)/(a+c))			If a is greater than or equal to 3, and the lower limit of the confidence interval is greater than 0, then generate 1 signal
	γ = γ11*(a+b+c+d+α)*(a+b+c+d+β)/(a+b+α1)/(a+c+β1)
	E(IC) = log2((a+γ11)*(a+b+c+d+α)*(a+b+c+d+β)/(a+b+c+d+γ)/(a+b+α1)/(a+c+β1))
	V(IC) = (log(2)^2)^(-1)*(((a+b+c+d)-a+γ-γ11)/(a+γ11)/(1+a+b+c+d+γ) + ((a+b+c+d)-(a+b)+α-α1)/(a+b+α1)/(1+a+b+c+d+α) +((a+b+c+d)-(a+c)+β-β1)/(a+c+β1)/(1+a+b+c+d+β))
	95%CI=E(IC)±2(V(IC))^0.5
Notes:a, number of reports containing both the target drug and the target adverse drug event; b, number of reports containing other adverse drug events of the target drug; c, number of reports containing the target adverse drug event of Non-target drug; d, number of reports containing Non-target drug and other adverse drug events. ROR: reporting odds ratios; 95% CI, 95% confidence interval; PRR: …
